# Supplementary material for: Differences in Patient Access to Newly Approved Antibacterial Drugs in EU/EEA Countries
Source: Antibiotics (Basel). 2024 Nov 12;13(11):1077. doi: 10.3390/antibiotics13111077 (PMC11591277; doi:10.3390/antibiotics13111077)
Supplement: Supplementary file 1 [file antibiotics-13-01077-s001.zip]

Archive with 1 entries (1 files):
- antibiotics-3263146-supplementary.xlsx
