# Supplementary material for: Differences in Patient Access to Newly Approved Antibacterial Drugs in EU/EEA Countries
Source: Antibiotics (Basel). 2024 Nov 12;13(11):1077. doi: 10.3390/antibiotics13111077 (PMC11591277; doi:10.3390/antibiotics13111077)
Supplement: Supplementary file 1 [file antibiotics-13-01077-s001.zip › antibiotics-3263146-supplementary.xlsx]

## Sheet: Availability
	Drug name	Austria	Belgium	Bulgaria	Croatia	Cyprus	Czech Republic	Denmark	Estonia	Finland	France	Germany	Greece	Hungary	Ireland	Italy	Latvia	Lithuania	Luxembourg	Malta	Netherlands	Poland	Portugal	Romania	Slovakia	Slovenia	Spain	Sweden	Iceland	Liechtenstein	Norway
1.	dalbavancin	yes	no	no	no	no	yes	yes	yes	yes	yes	yes	yes	yes	yes	yes	no	no	no	yes	yes	yes	no	yes	yes	yes	yes	yes	no	yes	yes
2.	oritavancin	yes	no	no	yes	no	no	no	yes	yes	yes	yes	yes	yes	yes	yes	no	no	no	no	yes	yes	yes	no	yes	no	yes	yes	no	yes	no
3.	tedizolid phosphate (prodrug)	yes	no	no	no	no	no	no	yes	no	yes	yes	yes	yes	yes	yes	no	no	no	no	yes	yes	yes	no	yes	yes	yes	yes	no	yes	yes
4.	delafloxacin	yes	no	no	no	no	no	no	yes	yes	yes	yes	yes	yes	yes	yes	no	no	no	no	yes	yes	yes	no	yes	no	yes	yes	no	yes	no
5.	eravacycline	yes	yes	no	no	no	no	no	yes	yes	yes	yes	yes	yes	yes	yes	no	no	no	no	yes	yes	yes	yes	yes	no	no	no	no	yes	no
6.	pretomanid	yes	no	no	yes	no	no	no	yes	no	no	no	yes	yes	yes	yes	no	no	no	no	yes	yes	yes	no	yes	yes	no	yes	no	yes	no
7.	lefamulin	yes	no	no	yes	no	no	no	yes	no	no	yes	no	yes	yes	yes	no	no	no	no	yes	yes	yes	no	yes	no	no	yes	no	yes	no
8.	cefiderocol	yes	no	yes	yes	no	yes	yes	yes	yes	yes	yes	yes	yes	yes	yes	no	no	no	no	yes	yes	yes	no	yes	no	yes	no	no	no	yes
9.	Zerbaxa: ceftolozane + tazobactam	yes	yes	yes	yes	yes	yes	yes	yes	yes	yes	yes	yes	yes	yes	yes	no	no	yes	no	yes	yes	yes	yes	yes	no	yes	yes	no	yes	yes
10.	Avycaz: avibactam + ceftazidime	yes	yes	yes	yes	yes	yes	yes	yes	yes	yes	yes	yes	yes	yes	yes	yes	yes	yes	no	yes	yes	yes	yes	yes	no	yes	yes	no	yes	yes
11.	Vabomere/Vaborem: vaborbactam + meropenem	yes	yes	no	yes	no	no	no	yes	yes	yes	yes	yes	yes	yes	yes	no	yes	yes	no	yes	yes	yes	no	yes	yes	yes	yes	no	yes	no
12.	Recarbrio: relebactam + imipenem + cilastatin	yes	no	yes	yes	yes	yes	yes	yes	yes	yes	yes	yes	yes	yes	yes	no	no	no	no	yes	yes	yes	yes	yes	yes	yes	yes	no	yes	no
13.	Exblifep: enmetazobactam + cefepime	yes	no	no	yes	no	no	no	yes	no	no	yes	no	no	yes	yes	no	no	no	no	yes	yes	yes	no	yes	no	no	yes	no	yes	no
14.	Emblaveo: aztreonam + avibactam	yes	no	yes	yes	yes	no	yes	no	yes	no	yes	yes	no	yes	yes	no	no	yes	no	no	no	no	yes	yes	no	no	yes	no	yes	yes
15.	obiltoxaximab	Marketing authorisation withdrawn at the request of the MAH in September 2024.
16.	bezlotoxumab	yes	no	no	no	no	no	no	yes	yes	yes	yes	yes	yes	yes	yes	no	no	no	no	yes	yes	yes	no	yes	no	yes	yes	no	yes	yes
Table S1 Availability of the newly approved antibacterial drugs by country in EU/EEA.

## Sheet: Sheet1
Drug	Number of countries in which each antibiotic is marketed
dalbavancin	21
oritavancin	17
tedizolid phosphate (prodrug)	17
delafloxacin	16
eravacycline	16
pretomanid	14
lefamulin	13
cefiderocol	17
Zerbaxa: ceftolozane + tazobactam	24
Avycaz: avibactam + ceftazidime	27
Vabomere/Vaborem: vaborbactam + meropenem	21
Recarbrio: relebactam + imipenem + cilastatin	23
Exblifep: enmetazobactam + cefepime	12
obiltoxaximab	9
bezlotoxumab	17
